# Supplementary material for: Bayesian adaptive randomized trial of blended cognitive behavioral therapy for severe fatigue in stable diffuse glioma
Source: Neuro Oncol. 2025 Nov 9;28(3):693–703. doi: 10.1093/neuonc/noaf256 (PMC13070507; doi:10.1093/neuonc/noaf256)
Supplement: noaf256_Supplementary_Data [file noaf256_supplementary_data.zip]

Archive with 1 entries (1 files):
- CBT for Fatigue in Diffuse Glioma_supplement_v2_clean.docx
